# Supplementary material for: Bifidobacteria shape antimicrobial T-helper cell responses during infancy and adulthood
Source: Nat Commun. 2023 Sep 23;14:5943. doi: 10.1038/s41467-023-41630-x (PMC10517955; doi:10.1038/s41467-023-41630-x)
Supplement: Supplementary file 4 — Source Data [file 41467_2023_41630_MOESM4_ESM.zip]

Archive with 2 entries (2 files):
- source_data_file.xlsx
- source_data_supplemental_figures.xlsx
