# Supplementary material for: Bifidobacteria shape antimicrobial T-helper cell responses during infancy and adulthood
Source: Nat Commun. 2023 Sep 23;14:5943. doi: 10.1038/s41467-023-41630-x (PMC10517955; doi:10.1038/s41467-023-41630-x)
Supplement: Supplementary file 4 — Source Data [file 41467_2023_41630_MOESM4_ESM.zip › source_data_file.xlsx]

## Sheet: Figure 1A
Figure 1A
frequency of CD25-expressing CD4+ T-cells
donor	age of donors [years]	resting	B. infantis	S. epidermidis	S. aureus	αCD3/αCD28
donor 1	0.03	1.25	5.9	6.21	14.4	98.6
donor 2	0.03	0.833	1.7	3.11	19.9	76.1
donor 3	0.03	1.27	10.4	5.43	15.5	66.4
donor 4	0.03	0.7	9	3.65	21.9	95.7
donor 5	0.03	0.101	10.62	6.7	15.1	86.6
donor 6	0.03	0.27	9.27			80.4
donor 7	1	0.16	5.93	3.69	28.8	92.5
donor 8	1.5	0.38	9.5	4.36	32.8	95.3
donor 9	2	0.21	2.21	3.23	15.2	71.9
donor 10	3	0.587	7.58	4.21	20.8	76.6
donor 11	3	1.54	5.65	10.2	17.1	95.8
donor 12	4	2.15	11	19.9	18.7	89.9
donor 13	7	1.22	13.9	8.81	10.2	87.6
donor 14	7.01	1.08	14.1	14.9	21.9	65.4
donor 15	7.02	0.897	7.88	9.58	21.35	86.5
donor 16	9	3.48	1.26	22.4	39.2	79.6
donor 17	33	0.2	15.6	13.4	45	96.3
donor 18	36	2.7	10.22	17.3	28.7	80.7
donor 19	39	0.956	5.32	7.5	28.3	79.8
donor 20	40	1.89	8.87	14.7	42.6	87.6
donor 21	45	1.77	15.1	12.3	28.3	87.5
donor 22	57	0.98	14.4	19.5	18.7	66.7
donor 23	59	2.17	10.9	18	36.8	93.5
donor 24	59.01	1.03	10.28	32.8	35.5	95.2
donor 25	59.02	2.1	14.8	24.18	34.8	91.7

## Sheet: Figure 1C
Figure 1C
numbers of clusters formed after stimulation as indicated
	neonatal T-cells				naive adult T-cells
	Donor 1	Donor 2	Donor 3		Donor 1	Donor 2	Donor 3
only T-cells	0	0	1		1	1	0
resting	4	5	8		4	9	7
S. aureus	140	101	102		131	107	120
B. infantis	118	151	92		112	115	113
αCD3/αCD28	107	90	91		99	110	105

## Sheet: Figure 1E
Figure 1E
frequncy of proliferating (CFSElo) T-cells
donor	age of donors [years]	resting	B. infantis	S. epidermidis	S. aureus	αCD3/αCD28
donor 1	0.03	1.48	11.1	32.7	60.3	61.4
donor 2	0.03	1.95	10.8	45.7	52.6	79.1
donor 3	0.03	1.76	10.9	43.7	37.5	86.4
donor 4	0.03	1.21	5.17	46.5	43.4	79
donor 5	0.03	1.18	6.3	23.7	45.4	82
donor 6	0.03	1.38	9.02	30.4	38.6	72.4
donor 7	1	2.18	10.2	26.1	50.6	79.9
donor 8	1.5	1.84	5.68	39.2	43.3	50.8
donor 9	2	2.14	7.13	22.9	40.5	65.9
donor 10	3	1.3	8.1	22.2	24	60.6
donor 11	3	2.13	4.33	19.2	16.6	87.9
donor 12	4	1.08	5.03	12.3	21	67.6
donor 13	7	2.61	8.31	18.4	26.2	86.6
donor 14	7.01	1.27	3.44	24.7	16.5	63.2
donor 15	7.02	1.18	6.07	26.2	24.7	60.9
donor 16	9	1.38	3.91	16.5	18.4	66.4
donor 17	33	0.23	6.83		23.8	93.9
donor 18	36	1.69	2.68	10.8	25.1	94
donor 19	39	0	2.68	6.08	15.31	89.2
donor 20	40	0.89	2.57	14.2	14.8	98.5
donor 21	45	0.33	2.79	13.1	19.2	80.9
donor 22	57	1.97	2.08	15.11	22.8	98.4
donor 23	59	2.13	2.56	8.2	10.51	88.9
donor 24	59.01	1.77	2.47	13.7	15.6	95.4
donor 25	59.02	2.15	1.96	5.11	8.1	96

## Sheet: Figure 2A
Figure 2A
frequency of IL-2-expressing CD4+ T-cells (left graph)
neonatal T-cells				naive T-cells from infants 0.5-2 years				naive T-cells from children 3-5 years				naive T-cells from children 6-12 years				naive adult T-cells
resting	S. aureus	B. infantis		resting	S. aureus	B. infantis		resting	S. aureus	B. infantis		resting	S. aureus	B. infantis		resting	S. aureus	B. infantis
0.5	2.58	0.741		0.564	5.48	1.2		0.741	8.9	1.625		0.08	12.6	1.74		0.071	4.26	0.102
0.386	4.03	0.896		0.145	3.76	0.731		0.493	7.6	0.92		0.04	9.9	0.701		0.046	5.4	0.609
0.655	5.94	1.03		0.138	8.4	0.907		0.131	1.9	0.893		0.24	5.35	1.16		0.165	7.46	0.16
0.468	8.211	0.737		0.071	8.9	0.564		0.36	2.32	1.606		0.245	3.98	0.584		0.269	2.61	0.43
0.008	5.59	1.46		0.169	1.88	0.831		0.164	2.82	0.997		0.36	2.44	0.353		0.06	4.46	0.352
				0.386	3.61	0.794		0.197	1.43	1.2						0.394	4.06	0.501
																0.011	3.86	0.751
																0.064	3.15	0.202
frequency of TNFα-expressing CD4+ T-cells (middle graph)
neonatal T-cells				naive T-cells from infants 0.5-2 years				naive T-cells from children 3-5 years				naive T-cells from children 6-12 years				naive adult T-cells
resting	S. aureus	B. infantis		resting	S. aureus	B. infantis		resting	S. aureus	B. infantis		resting	S. aureus	B. infantis		resting	S. aureus	B. infantis
0.85	20.8	2.59		0.081	5.24	1.85		0.74	13.434	0.376		0.555	21.7	0.978		0.422	1.18	0.065
0.38	19.1	1.7		0.29	5.14	1.07		0.29	9.99	1.11		0.013	14.6	0.69		0.94	1.92	0.702
0.315	23.4	1.38		0.423	7.4	2.37		0.147	3.81	1.29		0.415	5.38	0.921		0.26	3.48	0.795
0.925	38.4	1.43		0.138	13.4	1.13		0.59	3.69	0.616		0.956	4.95	0.258		0.188	2.35	0.597
0.044	18.9	1.63		0.415	11.72	0.818		0.17	2.22	0.465		0.081	6.03	0.125		0.52	1.24	0.237
0.081	16.5	1.03		0.71	12.65	1.6		0.11	2.51	0.302						0.3	3.97	0.343
0.623	17	0.897														0.011	5.92	0.292
																0.587	8.71	0.576
frequency of IFNγ-expressing CD4+ T-cells (right graph)
neonatal T-cells				naive T-cells from infants 0.5-2 years				naive T-cells from children 3-5 years				naive T-cells from children 6-12 years				naive adult T-cells
resting	S. aureus	B. infantis		resting	S. aureus	B. infantis		resting	S. aureus	B. infantis		resting	S. aureus	B. infantis		resting	S. aureus	B. infantis
0.128	2.611	0.132		0.439	3.6	0.76		0.343	2.81	0.611		0.183	8.9	1.68		0.034	5.31	0.741
0.217	5.128	0.198		0.05	2.74	0.8		0.161	3.36	0.984		0.163	6.4	1.38		0.075	3.021	0.512
0.05	2.94	0.156		0.073	3.03	1.35		0.491	4.69	0.996		0.021	4.99	1.36		0.5	4.049	0.772
0.386	3.43	0.386		0.123	4.9	0.993		0.176	4.42	1.458		0.006	3.21	1.19		0.499	9.16	1.34
0.023	2.63	0.273		0.059	3.49	1.33		0.37	3.92	1.308		0.073	3.37	1.07		0.751	3.09	1.206
				0.24	3.41	1.18										0.163	4.6	0.638

## Sheet: Figure 2B
Figure 2B
IL-2 cytokine release from CD4+ T-cells (left graph)
neonatal T-cells				naive T-cells from infants 0.5-2 years				naive T-cells from children 3-5 years				naive T-cells from children 6-12 years				naive adult T-cells
resting	S. aureus	B. infantis		resting	S. aureus	B. infantis		resting	S. aureus	B. infantis		resting	S. aureus	B. infantis		resting	S. aureus	B. infantis
6.61	190.94	29.38		2.81	392.47	32.8		1.79	539.04	29.2		3.84	228.78	27.39		1.71	58.4	2.29
1.93	143.51	47.51		1.73	582.59	18.2		1.85	523.37	17.92		3.48	234.7	35.48		2.13	97.4	3.65
2.09	222.27	25.13		2.49	190.42	27.92		1.82	290.26	22.7		1.28	202.4	22.6		2.13	71.15	6.71
3.32	128.59	35.65		1.55	202.16	19.72		2.18	308.63	24.5		2.7	167.89	19.9		2.98	119.13	4.96
2.18	90.89	21.34		3.84	480.39	26.98		1.11	162.56	32.9		1.89	256.89	20.28		2.78	125.23	3.9
5.15	216.6	42.82		3.86	380.39	30.47		3.84	231.41	26.8		1.41	274.3	28.8		2.71	152.18	4.55
2.56	256.32	22.56														1.54	192.54	2.09
3.04	265.98	25.63														1.56	89.15	3.01
TNFα cytokine release from CD4+ T-cells (middle graph)
neonatal T-cells				naive T-cells from infants 0.5-2 years				naive T-cells from children 3-5 years				naive T-cells from children 6-12 years				naive adult T-cells
resting	S. aureus	B. infantis		resting	S. aureus	B. infantis		resting	S. aureus	B. infantis		resting	S. aureus	B. infantis		resting	S. aureus	B. infantis
4.27	426.64	68.75		2.15	170.11	25.49		2.7	128.06	21.83		4.61	117.35	55.69		1.54	134.41	68.75
9.69	623.15	136.65		2.15	103.18	22.52		2.55	124.52	23.99		3.08	183.71	29.35		1.61	164.85	77.89
2.61	322.28	191.63		2.43	127	32.68		2.15	146.47	21.53		3.32	134.79	18.74		4.94	53.23	18.2
4.18	719.08	313.97		1.53	125.49	21.53		2.15	163.83	27.48		3.81	174.94	41.62		6.1	71.36	15.38
1.93	431.18	359.88		4.61	146.14	33.92		2.25	164.14	45.69		4.61	216.94	35.63		1.82	62.26	27.05
2.96	392.68	266.67		4.61	154.23	46.14		2.85	114.35	36.42		3.69	234.56	20.57		1.61	60.96	32.45
3.08	796.61	179.66														3.32	234.06	60.96
3.08	612.53	361.25														3.69	274.39	46.22
IFNγ cytokine release from CD4+ T-cells (right graph)
neonatal T-cells				naive T-cells from infants 0.5-2 years				naive T-cells from children 3-5 years				naive T-cells from children 6-12 years				naive adult T-cells
resting	S. aureus	B. infantis		resting	S. aureus	B. infantis		resting	S. aureus	B. infantis		resting	S. aureus	B. infantis		resting	S. aureus	B. infantis
1.37	139.74	16.23		3.48	78.54	34.81		3.86	150.96	50.73		4.25	320.1	89.55		3.62	442.98	56.83
1.73	197.76	27.35		2.42	197.94	59.4		3.48	137.19	24.23		2.77	413.81	81.76		3.04	568.25	64.6
2.49	173.63	17.3		3.48	219.59	31.17		5.07	155.73	42.51		8.27	474.71	46.39		5.56	333.84	73.41
1.56	220.4	24.98		4.25	182.73	34.66		2.43	141.91	34.81		5.93	458.81	62.78		7.34	348.9	24.86
2.23	164.6	12.43		5.19	159.31	42.67		5.19	82.7	29.68		7.46	399.52	77.81		1.33	227.57	30.37
3.04	152.23	13.41		5.19	174.59	51.79		5.22	77.89	46.78		5.19	350.68	56.57		2.73	241.85	42.43
3.48	192.28	8.49														1.73	372.91	42.43
4.97	186.31	14.68														4.31	599.69	77.1

## Sheet: Figure 2C
Figure 2C
frequency of trakription factor T-bet-expressing T-cells
neonatal T-cells					naive adult T-cells
resting	S. aureus	S. epidermidis	B. infantis		resting	S. aureus	S. epidermidis	B. infantis
0.742	6.06	4.59	1.104		0.437	10.83	2.091	1.847
0.425	4.88	5.16	1.04		0.239	7.39	5.205	1.841
0.441	11.78	4.824	4.395		0.409	14.765	4.85	1.384
0.242	3.68	7.752	3.17		0.506	6.6	7.51	3.935
0.941	8.38	6.47	1.524		0.437	2.228	6.98	2.605
0.729	9.1	5.864	2.115		0.39	4.111
					0.409	5
					0.605	2.699

## Sheet: Figure 2D
Figure 2D
frequency of IFNγ-expressing CD4+ T-cells
neonatal T-cells			naive T-cells from infants 0.5-2 years			naive T-cells from children 3-5 years			naive T-cells from children 6-12 years			naive adult T-cells
resting	S. epidermidis		resting	S. epidermidis		resting	S. epidermidis		resting	S. epidermidis		resting	S. epidermidis
0.128	1.77		0.439	0.64		0.343	5.3		0.183	5.7		0.034	2.39
0.217	2.19		0.05	0.987		0.161	2.53		0.163	4.26		0.075	4.79
0.05	1.72		0.073	1.93		0.491	1.7		0.021	2.3		0.5	1.72
0.386	1.67		0.123	1.28		0.176	3.93		0.006	2.63		0.499	4
0.023	1.46		0.059	1.49		0.37	2.63		0.073	2.2		0.751	2.92
			0.24	1.36								0.163	3.11

## Sheet: Figure 2E
Figure 2E
frequency of TNFα-expressing CD4+ T cells as a function of MyD88
naive adult T-cells
resting	resting + MyD88 inhibitor	S. aureus	S. aureus + MyD88 inhibitor	B. infantis	B. infantis + MyD88 inhibitor
0.228	0.293	5.9	5.25	3.98	3.32
0.465	0.303	5.25	4.03	1.56	0.894
0.38	0.35	7.09	6.86	1.11	1.32
0.298	0.23	6.1	5.9	2.74	2.71
0.31	0.39	6.69	6.53	1.99	1.7

## Sheet: Figure 2F
Figure 2F
frequency of multiple cytokine producer after stimulation with S. aureus
neonatal T-cells					naive T-cells from infants 0.5-2 years					naive T-cells from children 3-5 years					naive T-cells from children 6-12 years					naive adult T-cells
1+ producer	2+ prdocer	3+ producer	non producer		1+ producer	2+ prdocer	3+ producer	non producer		1+ producer	2+ prdocer	3+ producer	non producer		1+ producer	2+ prdocer	3+ producer	non producer		1+ producer	2+ prdocer	3+ producer	non producer
7.858	20.36	4.76	67.022		20.78	3.635	0.206	75.379		19.17	14.756	21.2	44.874		3.005	4.33	2.22	90.445		4.624	0.733	0.128	94.515
6.289	14.04	5.23	74.441		8.86	1.313	0.048	89.779		14.75	7.72	3.47	74.06		30.057	10.156	0.216	59.571		6.3	1	0.108	92.592
10.721	22.2	4.53	62.549		26.1	10.21	3.21	60.48		1.795	0.25	0.079	97.876		25.15	5.734	1.07	68.046		4.67	0.308	2	93.022
5.86	18.82	5.57	69.75		19.17	14.756	21.2	44.874		7.45	2.602	0.095	89.853		5.22	0.667	1.38	92.733		5.4	1.647	0.435	92.518
6.147	0.395	0	93.458		6.56	0.947	0.137	92.356		4.752	0.62	0.026	94.602		3.442	0.384	0.137	96.037		7.7	1.942	0.429	89.929
5.544	0.707	0.021	93.728		6.86	1.211	0.125	91.804		4.74	0.55	0.129	94.581		6.522	2.158	0.247	91.073		9.51	2.55	0.619	87.321
55.595	13.94	1.37	29.095																	10.577	0.657	1.66	87.106
60.126	8.032	0.074	31.768																	3.753	0.371	2.59	93.286
																				9.641	0.085	1.78	88.494

## Sheet: Figure 2G
Figure 2G
frequency of IL-17A-expressing CD4+ T-cells (left graph)
neonatal T-cells				naive T-cells from infants 0.5-2 years				naive T-cells from children 3-5 years				naive T-cells from children 6-12 years				naive adult T-cells
resting	S. aureus	B. infantis		resting	S. aureus	B. infantis		resting	S. aureus	B. infantis		resting	S. aureus	B. infantis		resting	S. aureus	B. infantis
0.19	1.11	0.08		0.91	4.92	0.12		0.37	2.05	0.48		0.44	1.85	1.41		0.31	0.1	0.03
0.55	3.4	0.29		0.72	2.62	0.16		0.31	2.17	1.08		0.08	0.27	0.09		0.19	0.2	0.2
0.95	5.26	0.49		0.92	3.97	1.3		0.48	2.75	1.51		0.29	0.33	0.21		0.02	0.25	0.84
0.16	4.2	0.64		0.22	4.82	0.74		0.84	2.66	1.01		0.5	1.77	1.35		0.39	0.554	0.48
0.43	1.74	0.64		0.08	1.26	1.67		0.77	2.08	0.96		0.25	2.24	1.45		0.5	0.46	0.67
0.69	6.52	2.27
frequency of IL-17A-expressing CD4+ T-cells (right graph)
neonatal T-cells				naive T-cells from infants 0.5-2 years				naive T-cells from children 3-5 years				naive T-cells from children 6-12 years				naive adult T-cells
resting	S. epidermidis			resting	S. epidermidis			resting	S. epidermidis			resting	S. epidermidis			resting	S. epidermidis
0.19	3.87			0.91	0.37			0.37	1.35			0.44	1.12			0.31	0.05
0.55	1.79			0.72	3.11			0.31	1.65			0.08	0.19			0.19	0.2
0.95	2.59			0.92	1.84			0.48	1.25			0.29	0.24			0.02	0.77
0.16	3.8			0.22	0.16			0.84	1.55			0.5	1.08			0.39	0.26
0.43	0.1			0.08	0.2			0.77	1.61			0.25	1.61			0.5	0.39
0.69	5.57

[truncated: 16 more sheets: Figure 2H, Figure 3A, Figure 3C, Figure 3D, Figure 3F, Figure 3G, Figure 3H, Figure 4B, Figure 4C, Figure 4D, Figure 4E, Figure 4G, Figure 4H, Figure 5B, Figure 5C, Figure 5D]
