# Supplementary material for: Bifidobacteria shape antimicrobial T-helper cell responses during infancy and adulthood
Source: Nat Commun. 2023 Sep 23;14:5943. doi: 10.1038/s41467-023-41630-x (PMC10517955; doi:10.1038/s41467-023-41630-x)
Supplement: Supplementary file 4 — Source Data [file 41467_2023_41630_MOESM4_ESM.zip › source_data_supplemental_figures.xlsx]

## Sheet: Figure S1
Figure S1
frequency of CD16-expressing monocytes
neonatal T-cells					T-cells from children 0.5-5 years					naive adult T-cells
resting	S. aureus	S. epidermidis	B. infantis		resting	S. aureus	S. epidermidis	B. infantis		resting	S. aureus	S. epidermidis	B. infantis
0.268	25.12	57.78	46.74		0.605	18.18	42.96	32.34		0.677	52.08	21.18	19.74
0.527	47.76	58.44	32.76		0.438	48	36.36	31.62		0.551	30.336	17.112	25.8
0.048	37.28	28.98	54.18		0.524	39.66	49.08	51.72		0.699	17.6	16.41	15.162
0.07	38.56	44.82	30.48		0.286	60.72	40.26	49.02		0.07	57.624	25.896	20.46
0.28	56.16	31.2	33.9		0.341	61.26	55.56	55.92		0.364	17.208	36.786	37.278
0.18	68.56	34.62	50.7							0.874	54.4	22.98	45.558
0.29	48.32	16.2	19.56							0.12	46.96	39.24	31.14
										0.153	46.48	52.08	34.8
frequency of HLA-DR-expressing monocytes
neonatal T-cells					T-cells from children 0.5-5 years					naive adult T-cells
resting	S. aureus	S. epidermidis	B. infantis		resting	S. aureus	S. epidermidis	B. infantis		resting	S. aureus	S. epidermidis	B. infantis
0.524	5.12	1.64	1.69		0.207	6.49	5.9	6.05		0.321	2.85	2.753	1.12
0.195	3.07	2.81	3.08		0.36	7.43	7.58	7.74		0.865	1.03	2.07	1.09
0.174	3.19	3.79	3.21		0.196	4.18	2.02	2.13		0.466	3.133	4.098	2.16
0.005	4.1	5.86	6.16		0.333	3.62	3.18	1.95		0.318	2.752	1.74	1.17
0.58	3.39	3.73	3.93		0.127	2.436	2.84	2.57		0.275	1.14	1.936	0.894
0.41	5.83	1.87	2.54							0.35	2.8	1.2	1.943
0.94	2.68	3.36	3.67							0.109	6.25	5.5	3.63
										0.134	5.12	7.43	4.33
frequency of IL-1ß-expressing monocytes
neonatal T-cells					T-cells from children 0.5-5 years					naive adult T-cells
resting	S. aureus	S. epidermidis	B. infantis		resting	S. aureus	S. epidermidis	B. infantis		resting	S. aureus	S. epidermidis	B. infantis
0.245	4.48	5.91	6.19		0.402	2.3	2.387	2.336		0.214	2.283	1.05	1.5
0.421	3.45	3.38	2.11		0.204	2.603	2.754	1.738		0.472	4.353	3.221	2.65
0.441	1.599	2.41	5.39		0.15	2.524	2.36	1.51		0.602	3.547	2.523	4.89
0.481	4.14	1.47	5.42		0.354	3.594	5.013	3.978		0.568	2.472	1.328	0.359
0.41	2.85	1.8	2.14		0.267	4.229	3.614	4.761		0.319	1.16	2.626	0.293
0.24	1.42	1.61	1.86							0.093	3.11	1.94	3.16
0.26	4.07	3.56	4							0.049	3.33	5.81	3.06
frequency of IL-6-expressing monocytes
neonatal T-cells					T-cells from children 0.5-5 years					naive adult T-cells
resting	S. aureus	S. epidermidis	B. infantis		resting	S. aureus	S. epidermidis	B. infantis		resting	S. aureus	S. epidermidis	B. infantis
0.39	1.34	1.8	4.5		0.267	2.563	3.614	1.591		0.535	2.518	1.35	2.18
0.785	4.2	2.1	1.34		0.627	6.02	3.5	5.35		0.433	1.868	1.852	1.38
0.488	5.09	5.18	2.73		0.276	3.7	5.52	3.11		0.408	1.64	1.784	1.51
0.771	4.93	1.34	1.2		0.541	1.587	2.98	2.74		0.77	3.542	2.954	4.23
0.52	2.27	3.71	1.59		0.369	2.96	2.13	2.67		0.768	2.741	3.305	3.763
0.48	2.05	1.9	3.92							0.196	4.28	2.52	6.29
0.43	3.59	2.78	3.89							0.333	4.83	6.99	5.67
IL-6 cytokine release from monocytes
neonatal T-cells					T-cells from children 0.5-5 years					naive adult T-cells
resting	S. aureus	S. epidermidis	B. infantis		resting	S. aureus	S. epidermidis	B. infantis		resting	S. aureus	S. epidermidis	B. infantis
261.97	3000	2334.43	2830.36		142.59	3319.98	2460.54	2339.12		14.89	2971.58	3100.82	3080
240.76	2724.56	2822.11	2741.27		161.55	3691.86	2283.98	2359.18		15.56	2739.67	2931.09	3642.49
203.43	2804.14	2936.18	2539.64		24.79	2968.54	2961.62	2272.88		2.37	3016.24	2700	2750.14
231.49	2631.49	2426.51	2333.47		24.6	3176.4	2701.34	2288.7		2.45	2563.46	2466.38	2700.39
187.86	2352.69	2036.23	3017.04		47.87	2675.24	3121.56	2303.52		2.33	2806.12	2338.41	3028.94
231.49	2862.54	3310.59	2969.28		43.86	2706.96	3140.38	2485.76		2.66	2399.42	2835.64	2536.78
40.8	2934.88	2549.63	2513.85		149.17	2189.71	2334.72	2980.38		11.6	2331.09	2462.99	2331.24
79.88	2516.85	2453.66	2642.35		246.75	2961.4	2358.38	2921.34		12.18	2830.57	2519.62	2841.48
24.57	2649.13	2571.62	2031.95		33.36	2160.55	2819.94	2613.06		2.62	2942.46	2639.48	2927.88
53.86	2028.96	3109.36	2753.41		32.02	3008.94	2818.38	3100.46		3.38	2538.89	2531.49	2534.62
26.65	3100.49	2731.49	2737.48		107.08	1054.02	2280.16			1.5	2726.78	3310.77	2628.07
93.63	2741.78	2700	1052.28		121.67	1687.36	2251.7			1.52	2134.53	2730.97	2942.81
48.88	2474.25	2744.19	1702.7		89.23	3088.98	2204.18			2.31	3100.66	2566.28	2729.53
37.69	2562.99	2639.45	2908.16		96.27	3095.12	2218.32			2.33	2732.54	3050	3752.68
					130.45	2924.72	2442.76			8.92	2462.97	2729.43	1520.28
					128.78	3045.65	2503.82			8.99	3021.66	2850	1702.7

## Sheet: Figure S2C
Figure S2C
freuquency of living CD4+ T-cells
neonatal T-cells				T-cells from children				naive adult T-cells
S. aureus	S. epidermidis	B. infantis		S. aureus	S. epidermidis	B. infantis		S. aureus	S. epidermidis	B. infantis
50.7	55.5	44.4		24	41.3	43.7		30.9	43	54.5
44.5	46.7	40.8		54.3	44.8	39.9		45.4	40.9	28.2
50.1	44.1	35.4		70.7	60.4	36.9		36.2	28.2	42.7
37.2	29.1			29.5	19.2			30.8	33.5	39.2
29.2	18.3			16.1	24.3			26.7	35.7
33.7	54							50.2	45.9

## Sheet: Figure S2E
Figure S2E
frequency of CD25-expressing CD4+ T cells as a function of αHLA-DR
neonatal T-cells
resting	resting + αHLA-DR	S. aureus	S. aureus + αHLA-DR	S. epidermidis	S. epidermidis + αHLA-DR
1.25	0.785	35.5	6.1	6.21	2.83
0.833	0.711	34.8	6.83	3.11	1.91
1.27	1.22	15.5	1.37	5.43	0.95
0.7	0.47	21.9	9.6	3.65	1.63
0.101	0.161	15.1	6.11	6.7	1.33
naive T-cells from infants 0.5-2 years
resting	resting + αHLA-DR	S. aureus	S. aureus + αHLA-DR	S. epidermidis	S. epidermidis + αHLA-DR
0.27	0.44	28.8	4.19	3.69	0.39
2.17	1.68	32.8	3.25	4.36	1.77
1.03	0.87	15.2	5.32	3.23	1.13
2.1	2	20.8	3.73	4.21	1.29
naive T-cells from children 3-5 years
resting	resting + αHLA-DR	S. aureus	S. aureus + αHLA-DR	S. epidermidis	S. epidermidis + αHLA-DR
1.54	1.48	17.1	6.77	10.2	5.48
2.15	2.17	45	12.7	19.9	6.16
1.22	1.46	28.7	8.26	8.81	4.08
1.08	0.87	21.9	4.06	14.9	5.43
naive T-cells from children 6-12 years
resting	resting + αHLA-DR	S. aureus	S. aureus + αHLA-DR	S. epidermidis	S. epidermidis + αHLA-DR
3.48	4.56	39.2	8.5	22.4	8.09
1.35	1.46	28.3	4.89	7.5	2.73
0.2	0.42	18.7	5.29	13.4	1.82
2.7	1.62	10.2	6.35	17.3	6.77
naive adult T-cells
resting	resting + αHLA-DR	S. aureus	S. aureus + αHLA-DR	S. epidermidis	S. epidermidis + αHLA-DR
1.89	0.95	42.6	10.1	14.7	2.54
1.77	2.38	28.3	9.45	12.3	2.42
0.98	1.57	18.7	2.09	19.5	4.47
0.16	0.32	36.8	5.72	18	4.6
0.38	0.55	14.4	2.73	32.8	6.81
0.21	0.47	19.9	3.63	24.18	8.5

## Sheet: Figure S2G
Figure S2G
frequncy of proliferating (CFSElo) T-cells as a function of αHLA-DR
neonatal T-cells
resting	S. aureus	S. epidermidis	B. infantis
0.86	60.3	32.7	11.1
0.76	52.6	45.7	10.8
0.721	37.5	43.7	10.9
0.05	43.4	46.5	5.17
0.35	45.4		6.3
0.85	38.6		2.56
0.44			9.02
naive T-cells from infants 0.5-2 years
resting	S. aureus	S. epidermidis	B. infantis
2.35	40.5	14.2	1.15
1.19	43.3	13.1	2.47
1.49	50.6	22.9	3.91
0.74			7.13
0.842			2.79
0.499			2.08
0.643			10.2
0.685			5.68
naive T-cells from children 3-5 years
resting	S. aureus	S. epidermidis	B. infantis
2.21	16.6	6.08	1.31
1.3	21	19.2	1.96
1.08	24	12.3	8.1
1.38			4.33
0.588			5.03
naive T-cells from children 6-12 years
resting	S. aureus	S. epidermidis	B. infantis
2.13	22.4	18.4	0.25
1.18	18.3	24.7	1.23
1.25	22.9	26.2	0.59
1.38	33.8	16.5	8.31
0.44			3.44
0.55			6.07
naive adult T-cells
resting	S. aureus	S. epidermidis	B. infantis
1.32	25.1	8.2	2.68
1.98	22.8	10.8	2.68
2.37	23.7	13.7	2.57
2.6	19.2	15.11	9.16
2.15	15.31		7.04
0.26	10.51		6.83
0.33	14.8
0.13	8.1
0.02	5.6

## Sheet: Figure S3A
Figure S3A
frequency of CD25-expressing CD4+ T cells as a function of MyD88 (left graph)
naive adult T-cells
resting	resting + MyD88 inhibitor	S. aureus	S. aureus + MyD88 inhibitor	B. infantis	B. infantis + MyD88 inhibitor
0.93	0.32	34	24.1	5.87	8.24
0.769	0.412	17.4	14.7	6.222	6.03
0.57	0.715	39.7	36.7	13.48	12.74
0.82	0.62	25.8	19.4	7.771	6.895
0.62	0.58	29.8	28.7	8.72	8.05
frequency of IL-2-expressing CD4+ T cells as a function of MyD88 (middle graph)
naive adult T-cells
resting	resting + MyD88 inhibitor	S. aureus	S. aureus + MyD88 inhibitor	B. infantis	B. infantis + MyD88 inhibitor
0.36	0.28	6.1	5.6	1.14	1.24
0.28	0.112	4.3	3.4	2.1	2.82
0.626	0.72	4.13	4.45	1.24	1.52
0.42	0.51	5.42	5.21	2.78	2.19
0.31	0.39	4.78	4.76	2.51	2.4
frequency of IFNγ-expressing CD4+ T cells as a function of MyD88 (right graph)
naive adult T-cells
resting	resting + MyD88 inhibitor	S. aureus	S. aureus + MyD88 inhibitor	B. infantis	B. infantis + MyD88 inhibitor
0.174	0.149	3.86	3.33	2.08	2.4
0.158	0.107	9	9.2	2.59	2.26
0.24	0.174	6.96	6.46	2.72	2.71
0.202	0.49	5.88	5.7	1.8	1.79
0.288	0.105	7.41	7.56	1.54	1.52

## Sheet: Figure S3B
Figure S3B
frequency of CD25-expressing CD4+ T-cells
neonatal T-cells					T-cells from infants aged between 0.5-2 years					naive adult T-cells
resting	resting + MyD88 inhibitor	S. aureus	S. aureus + MyD88 inhibitor		resting	resting + MyD88 inhibitor	S. aureus	S. aureus + MyD88 inhibitor		resting	resting + MyD88 inhibitor	S. aureus	S. aureus + MyD88 inhibitor
0.44	1.18	35.5	27.4		1.68	0.27	28.8	21.4		0.075	1.69	24.1	23.5
0.442	1.22	34.8	29.7		1.72	0.494	32.8	31.8		0.968	0.929	25.7	29.7
1.12	0.44	21.9	24.1		0.459	0.345	23.5	29.6		0.112	1.02	17.4	13
0.866	0.14	49.1	22.7		0.697	1.19	11	10.4

## Sheet: Figure S4
Figure S4
frequency of multiple cytokine producer after stimulation with S. epidermidis
neonatal T-cells					infants 0.5-2 years					children 3-5 years					children 6-12 years					naive adult T-cells
1+ producer	2+ prdocer	3+ producer	non producer		1+ producer	2+ prdocer	3+ producer	non producer		1+ producer	2+ prdocer	3+ producer	non producer		1+ producer	2+ prdocer	3+ producer	non producer		1+ producer	2+ prdocer	3+ producer	non producer
6.137	0.205	0	93.658		4.657	0.597	0.06	94.686		7.195	0.458	0	92.347		6.875	0.056	0	93.069		2.57	2.89	0	94.54
6.31	0.715	0	92.975		2.182	0.147	0	97.671		26.72	10.039	0.299	62.942		24.327	6.916	0.028	68.729		3.751	3.811	0	92.438
6.955	1.635	0	91.41		3.445	0.604	0.172	95.779		1.331	0.148	0.03	98.491		11.38	0.7	0	87.92		3.308	0.035	0	96.657
13.489	7.49	0	79.021		17.218	4.937	0.909	76.936		2.323	0.552	0.01	97.115		2.911	0.367	0	96.722		5.346	0.362	0.004	94.288
					3.424	0.434	0.037	96.105		3.217	0.155	0	96.628		2.746	0.088	0.008	97.158		11.14	7.865	1.21	79.785
					5.56	0.584	0.075	93.781		5.28	0.571	0.075	94.074		5.471	0.459	0.033	94.037
frequency of multiple cytokine producer after stimulation with B. infantis
neonatal T-cells					infants 0.5-2 years					children 3-5 years					children 6-12 years					naive adult T-cells
1+ producer	2+ prdocer	3+ producer	non producer		1+ producer	2+ prdocer	3+ producer	non producer		1+ producer	2+ prdocer	3+ producer	non producer		1+ producer	2+ prdocer	3+ producer	non producer		1+ producer	2+ prdocer	3+ producer	non producer
2.788	0.057	0.008	97.147		2.703	0.259	0.035	97.003		1.46	0.088	0	98.452		4.298	0.347	0	95.355		1.624	0.324	0	98.052
3.393	0.012	0	96.595		2.632	0.365	0.092	96.911		4.007	0.259	0.02	95.714		1.897	0.129	0	97.974		1.11	0.552	0	98.338
3.122	0.527	0.066	96.285		4.482	0.203	0.052	95.263		2.722	0.133	0.033	97.112		3	0.267	0.045	96.688		1.524	0.046	0	98.43
2.592	0.248	0	97.16		5.403	0.388	0.061	94.148		4.314	0.588	0.096	95.002		2.31	0.052	0	97.638		2.48	0.042	0	97.478
																				1.482	0.049	0	98.469

## Sheet: Figure S7A
Figure S7A
IL-10 cytokine release from CD4+ T-cells
neonatal T-cells				naive adult T-cells
resting	B. infantis	B. infantis + αIL-10		resting	B. infantis	B. infantis + αIL-10
0.82	95.15	5.24		0.68	126.3	0.73
0.77	118.29	5.6		0.5	52.52	0.5
0.57	27.7	0.76		0.93	144.63	1.77
1.1	55.67	1.93		1.55	130.1	2.13
1.32	98.13	2.06
0.89	110.39	2.19

## Sheet: Figure S7B
Figure S7B
frequency of CD25-expressing CD4+ T cells (upper graphs)
neonatal T-cells					naive adult T-cells
resting	B. infantis	B. infantis + αIL-10	B. infantis + αCTLA-4		resting	B. infantis	B. infantis + αIL-10	B. infantis + αCTLA-4
0.839	4.06	3.91	6.39		0.68	7.77	10.6	12.3
1.35	6.82	5.04	9.05		0.994	8.04	10.8	23.9
0.579	6.36	6.11	7.91		0.3	11.4	12.5	19
0.7375	7.175	7.55	12.725		0.295	16.6	11.5	25.08
0.424	7.85	8.84	11.9
0.128	9.26	9.82	12
frequency of Th1 cytokine expressing CD4+ T cells (lower graphs)
neonatal T-cells					naive adult T-cells
resting	B. infantis	B. infantis + αIL-10	B. infantis + αCTLA-4		resting	B. infantis	B. infantis + αIL-10	B. infantis + αCTLA-4
0.889	10.946	11.096	13.44		1.003	11.37	9.72	11.35
1.095	11.76	10.74	19.37		0.632	14.655	12.275	20.09
1.027	13.02	13.57	17.59		1.035	11.46	8.754	18
1.954	8.988	11.113	10.587		0.99	12.732	12.788	25.16
1.536	9.615	9.342	14.39
1.118	12.87	13.24	15.01

## Sheet: Figure S7C
Figure S7C
frequency of IL17A-expressing CD4+ T cells
neonatal T-cells				naive adult T-cells
resting	B. infantis	B. infantis + αIL-10		resting	B. infantis	B. infantis + αIL-10
0.353	7.96	8.62		0.494	3.51	3.835
0.593	9.09	8.25		0.513	3.24	3.6
0.252	13.6	14		0.213	0.647	0.516
0.57	7.43	7.17		0.296	0.97	0.886
0.362	4.75	5.45
0.534	6.41	7.02

[truncated: 1 more sheets: Figure S7D]
